# Supplementary material for: Open Brain AI and language assessment
Source: Front Hum Neurosci. 2024 Aug 6;18:1421435. doi: 10.3389/fnhum.2024.1421435 (PMC11333242; doi:10.3389/fnhum.2024.1421435)
Supplement: Supplementary Appendix — Parser evaluation (2024). [file Table_1.XLSX]

## Sheet: Sheet1
	Croatian		Danish		Dutch		English		Finnish		French		German		Greek		Italian		Norwegian Bokmål		Polish		Portugues		Romanian		Russian		Spanish		Swedish
	[-] Precision	[+Precision]	[-] Precision	[+Precision]	[-] Precision	[+Precision]	[-] Precision	[+Precision]	[-] Precision	[+Precision]	[-] Precision	[+Precision]	[-] Precision	[+Precision]	[-] Precision	[+Precision]	[-] Precision	[+Precision]	[-] Precision	[+Precision]	[-] Precision	[+Precision]	[-] Precision	[+Precision]	[-] Precision	[+Precision]	[-] Precision	[+Precision]	[-] Precision	[+Precision]	[-] Precision	[+Precision]
Tokenization (Accuracy)	1	1	1	1	1	1	1	1	1	1	1	1	1	1	1	1	1	1	1	1	1	1	1	1	1	1	1	1	1	1	1	1
Tokenization (Recall)	0.99	0.99	1	1	1	1	1	1	1	1	0.99	0.99	1	1	1	1	1	1	1	1	1	1	1	1	1	1	0.98	0.98	1	1	1	1
Tokenization (Precision)	0.97	0.97	1	1	1	1	1	1	1	1	0.98	0.98	1	1	1	1	1	1	1	1	1	1	1	1	1	1	0.97	0.97	1	1	1	1
Tokenization (F1)	0.98	0.98	1	1	1	1	1	1	1	1	0.99	0.99	1	1	1	1	1	1	1	1	1	1	1	1	1	1	0.98	0.98	1	1	1	1
Sentence Boundary Detection (Recall)	0.93	0.94	0.88	0.93	0.88	0.89	0.89	0.86	0.89	0.9	0.89	0.94	0.96	0.98	0.94	0.93	0.99	0.98	0.95	0.94	0.96	0.96	0.96	0.96	0.96	0.97	1	1	0.99	0.98	0.94	0.96
Sentence Boundary Detection (Precision)	0.95	0.96	0.89	0.93	0.85	0.86	0.92	0.95	0.9	0.92	0.86	0.91	0.95	0.98	0.96	0.92	0.97	0.97	0.95	0.94	0.97	0.97	0.93	0.94	0.96	0.97	1	1	0.97	0.96	0.91	0.92
Sentence Boundary Detection (F1-Score)	0.94	0.95	0.89	0.93	0.87	0.87	0.91	0.9	0.89	0.91	0.87	0.93	0.95	0.98	0.95	0.93	0.98	0.97	0.95	0.94	0.96	0.96	0.95	0.95	0.96	0.97	1	1	0.98	0.97	0.93	0.94
POS Tagging Accuracy	0.92	0.92	0.97	0.99	0.95	0.95	0.97	0.98	0.97	0.97	0.94	0.96	0.98	0.99	0.93	0.93	0.97	0.97	0.97	0.97	0.98	0.98	0.9	0.9	0.96	0.97	0.99	0.99	0.96	0.97	0.95	0.95
Named Entity Recognition (Recall)	0.81	0.83	0.82	0.91	0.74	0.75	0.86	0.9	0.8	0.81	0.84		0.84		0.76	0.79	0.88	0.88	0.81	0.84	0.82	0.84	0.9	0.9	0.76	0.77	0.95	0.95	0.9		0.75	0.76
Named Entity Recognition (Precision)	0.82	0.83	0.8	0.89	0.77	0.79	0.85	0.9	0.82	0.82	0.84		0.85		0.76	0.75	0.88	0.88	0.81	0.85	0.83	0.85	0.89	0.9	0.75	0.75	0.94	0.95	0.9		0.84	0.86
Named Entity Recognition (F1-score)	0.82	0.83	0.81	0.9	0.75	0.77	0.85	0.9	0.81	0.82	0.84		0.85		0.76	0.77	0.88	0.88	0.81	0.85	0.83	0.84	0.89	0.9	0.76	0.76	0.95	0.95	0.9		0.8	0.81
Morphological Feature Accuracy	0.92	0.93	0.96	0.98	0.96	0.96			0.92	0.92	0.97	0.98	0.92	0.97	0.91	0.91	0.97	0.98	0.96	0.96	0.9	0.91	0.95	0.96	0.95	0.95	0.97	0.97	0.98	0.99	0.96	0.96
Morphological Feature (Micro-Recall)	0.96	0.96	0.97	0.99	0.95	0.95			0.95	0.95	0.98	0.99	0.96	0.99	0.96	0.96	0.98	0.98	0.97	0.97	0.95	0.96	0.98	0.98	0.96	0.96	0.98	0.98	0.99	0.99	0.97	0.97
Morphological Feature (Micro-Precision)	0.96	0.96	0.97	0.99	0.97	0.97			0.96	0.96	0.99	0.99	0.96	0.99	0.96	0.96	0.99	0.99	0.98	0.98	0.95	0.96	0.98	0.98	0.99	0.99	0.99	0.99	1	1	0.97	0.98
Morphological Feature (Micro-F1)	0.96	0.96	0.97	0.99	0.96	0.96			0.95	0.96	0.99	0.99	0.96	0.99	0.96	0.96	0.98	0.99	0.97	0.97	0.95	0.96	0.98	0.98	0.97	0.97	0.99	0.99	0.99	1	0.97	0.98
Lemmatization Accuracy	0.93	0.93	0.95	0.96	0.95	0.96			0.86	0.87	0.91	0.92	0.98	0.99	0.89	0.9	0.97	0.97	0.97	0.97	0.94	0.94	0.97	0.97	0.95	0.96	0	0	0.97	0.97	0.96	0.96
Language Model	ca_core_news_md	ca_core_news_lg	da_core_news_lg	Danish_trf	nl_core_news_md	nl_core_news_lg	en_core_web_lg	en_core_web_trf	fi_core_news_md	fi_core_news_lg	fr_core_news_lg	fr_dep_news_trf	de_core_news_lg	de_dep_news_trf	el_core_news_md	el_core_news_lg	it_core_news_md	it_core_news_lg	nb_core_news_md	nb_core_news_lg	pl_core_news_md	pl_core_news_lg	pt_core_news_md	pt_core_news_lg	ro_core_news_md	ro_core_news_lg	ru_core_news_md	ru_core_news_lg	es_core_news_md	es_core_news_lg	sv_core_news_md	sv_core_news_lg
Labeled Dependency Accuracy	0.8	0.8	0.78	0.87	0.82	0.83	0.9	0.94	0.78	0.79	0.87	0.93	0.91	0.95	0.84	0.85	0.88	0.88	0.86	0.86	0.81	0.82	0.86	0.86	0.83	0.84	0.95	0.95	0.88	0.93	0.78	0.79
Coarse-Grained POS Tagging Accuracy	0.97	0.98	0.97	0.99	0.96	0.96			0.96	0.96	0.97	0.99	0.98	0.99	0.96	0.96	0.97	0.98	0.97	0.97	0.98	0.98	0.97	0.97	0.94	0.94	0.99	0.99	0.99	0.99	0.96	0.96
Unlabeled Dependency Accuracy	0.86	0.87	0.82	0.9	0.87	0.87	0.92	0.95	0.83	0.84	0.9	0.95	0.93	0.96	0.88	0.88	0.91	0.91	0.89	0.89	0.89	0.89	0.9	0.9	0.89	0.89	0.96	0.96	0.91	0.95	0.83	0.83
